# Supplementary material for: Creating a multifaceted prognostic model for cutaneous melanoma: the convergence of single-cell and bulk sequencing with machine learning
Source: Front Cell Dev Biol. 2024 May 6;12:1401945. doi: 10.3389/fcell.2024.1401945 (PMC11102988; doi:10.3389/fcell.2024.1401945)
Supplement: Supplementary file 2 [file Table1.XLSX]

## Sheet: GeneCards-SearchResults-5
Gene Symbol
NLRP3
IL6
TNF
CRP
IL10
TLR4
IL1B
CXCL8
NOD2
SYK
CCL2
MEFV
TLR2
PTGS2
NFKB1
IFNG
IL17A
TGFB1
IL13
HLA-DRB1
IL4
CTLA4
HLA-B
IL1RN
TNFRSF1A
ALB
ELANE
HMGB1
IL1A
PRTN3
IL18
ICAM1
STAT3
MPO
MMP9
PTPN22
FAS
FOXP3
ADIPOQ
NFKBIA
MMP1
RNASE3
TNFAIP3
ILRUN
RELA
MIF
VCAM1
IL5
IRAK1
ITGAM
SELE
PPARG
CCL11
FASLG
IL2
STAT4
IL37
TLR7
IL23R
CCL5
INS
TLR3
IRF5
CSF2
STAT1
SAA1
CXCL10
CCR5
RIPK1
NOS2
PLG
IL1R1
CCR1
CFTR
SPP1
APOE
RETN
OTULIN
STING1
CASP1
PDCD1
PSTPIP1
IL10RA
IKBKG
HMOX1
C4A
AKT1
SELP
LTA
ITGB2
JAK1
S100A9
MYD88
AGER
ADA2
LEP
IL33
CHI3L1
IL12A
CD40LG
